# Supplementary material for: Influence of Clinical Decontamination Techniques on the Surface Characteristics of SLA Titanium Implant
Source: Nanomaterials (Basel). 2022 Dec 18;12(24):4481. doi: 10.3390/nano12244481 (PMC9784882; doi:10.3390/nano12244481)
Supplement: Supplementary file 1 [file nanomaterials-12-04481-s001.zip]

Archive with 1 entries (1 files):
- nanomaterials-2019404-supplementary.pdf
